# Supplementary material for: Environmental Complexity and Biodiversity: The Multi-Layered Evolutionary History of a Log-Dwelling Velvet Worm in Montane Temperate Australia
Source: PLoS One. 2013 Dec 17;8(12):e84559. doi: 10.1371/journal.pone.0084559 (PMC3866147; doi:10.1371/journal.pone.0084559)
Supplement: File S1 — STRUCTURE microsatellite data file used, including location data (UTM grid 55H). (TXT) [file pone.0084559.s001.txt]

P454SEQ29	P454SEQ39	P454SEQ57	P454SEQ64	P454SEQ19LONG2	P454SEQ62	p6new	p17lower
C29.01	1	1	738293	6076446	187	187	217	217	257	257	199	199	239	239	219	219	221	221	123	123
C29.02	1	1	738293	6076446	187	187	217	217	257	257	199	205	239	239	219	219	221	221	123	123
C29.03	1	1	738293	6076446	187	187	217	217	257	257	199	205	239	239	219	219	221	221	123	123
C29.04	1	1	738293	6076446	187	187	217	217	257	257	199	199	239	239	219	219	221	221	123	123
C29.05	1	1	738293	6076446	187	187	217	217	257	257	199	199	239	239	219	219	221	221	123	123
C29.06	1	1	738293	6076446	187	187	217	217	257	257	199	199	239	239	219	219	221	221	123	123
C29.07	1	1	738293	6076446	185	185	217	217	254	254	199	199	239	239	219	219	221	221	123	123
C29.08	1	1	738293	6076446	187	187	217	217	257	257	199	199	239	239	219	219	221	221	123	123
C29.09	1	1	738293	6076446	187	187	217	217	257	257	199	199	239	239	219	219	221	221	123	123
N03.01	2	1	733334	6075217	185	185	217	217	254	254	199	199	239	239	219	219	219	219	123	123
N03.02	2	1	733334	6075217	185	185	217	217	254	254	199	205	239	239	219	219	219	219	123	123
N03.03	2	1	733334	6075217	185	185	217	217	254	254	199	205	239	239	219	219	219	219	123	123
N03.04	2	1	733334	6075217	185	185	217	217	254	254	199	205	239	239	219	219	219	219	123	123
N03.05	2	1	733334	6075217	185	185	217	217	254	254	205	193	239	239	219	219	219	219	123	123
N03.06	2	1	733334	6075217	185	185	217	217	254	254	193	199	239	239	219	219	219	219	123	123
N03.07	2	1	733334	6075217	185	185	217	232	254	254	199	199	239	239	219	219	219	219	123	123
N04.03	2	1	733334	6075217	185	185	217	217	254	254	199	205	239	239	219	219	219	219	123	123
N04.04	2	1	733334	6075217	185	185	217	217	254	254	199	205	239	239	219	219	219	219	123	123
N04.05	2	1	733334	6075217	185	185	217	217	254	254	199	205	239	239	219	219	219	219	123	123
N30.01	2	1	733334	6075216	185	185	217	226	254	254	193	205	239	239	219	219	219	219	123	123
C40.01	3	1	730600	6074800	187	187	217	217	257	257	199	205	239	239	219	219	221	221	123	123
C40.02	3	1	730600	6074800	187	187	217	217	257	257	199	205	239	239	213	219	221	221	123	123
C40.03	3	1	730600	6074800	187	187	217	217	257	257	199	205	239	239	219	219	221	221	123	123
C40.04	3	1	730600	6074800	187	187	217	217	257	257	199	205	239	239	219	219	221	221	123	123
Z405.14	4	1	731485	6074429	185	185	220	220	254	254	199	205	239	239	219	219	221	221	123	123
Z406.15	4	1	731505	6074453	185	185	217	217	254	254	199	205	239	239	219	219	221	221	123	123
Z407.03	4	1	731414	6074490	185	185	217	217	254	254	199	205	239	239	219	219	221	221	123	123
Z407.05	4	1	731414	6074490	185	185	217	220	254	254	202	205	239	239	219	219	221	221	123	123
Z407.06	4	1	731414	6074490	185	185	217	217	254	254	199	205	239	239	219	219	221	221	123	123
Z407.07	4	1	731414	6074490	185	185	217	217	254	254	205	205	239	239	219	219	221	221	123	123
Z407.09	4	1	731414	6074490	185	185	217	217	254	254	205	205	239	239	219	219	221	221	123	123
Z407.13	4	1	731414	6074490	185	185	217	217	254	254	205	205	239	239	219	219	221	221	123	123
Z407.15	4	1	731414	6074490	185	185	217	217	254	254	199	199	239	239	219	219	221	221	123	123
C32.01	5	1	738413	6072888	187	187	217	217	257	257	199	205	239	239	219	219	211	221	123	123
C32.02	5	1	738413	6072888	187	187	217	217	257	257	199	202	239	239	219	219	221	221	123	123
C32.04	5	1	738413	6072888	187	187	217	217	257	269	199	205	239	239	219	219	211	211	123	123
C32.05	5	1	738413	6072888	187	187	217	217	257	257	196	205	239	239	219	219	221	221	123	123
C32.06	5	1	738413	6072888	187	187	217	217	257	269	199	205	239	239	219	219	221	221	123	123
C32.07	5	1	738413	6072888	187	187	217	217	254	257	199	205	239	243	219	219	221	221	118	118
C32.08	5	1	738413	6072888	187	187	217	217	257	257	196	202	239	239	219	219	221	221	123	123
C32.09	5	1	738413	6072888	187	187	217	217	257	257	196	205	239	239	219	219	211	221	123	123
C32.10	5	1	738413	6072888	187	187	217	217	257	257	205	205	239	239	219	219	221	221	123	123
C32.11	5	1	738413	6072888	187	187	217	217	257	257	199	199	239	239	219	219	221	221	123	123
J26.01	6	1	732380	6071780	185	185	217	217	254	254	199	199	239	239	219	219	221	221	123	123
J26.02	6	1	732380	6071780	185	185	217	217	254	254	199	205	239	239	219	219	221	221	123	123
J26.04	6	1	732380	6071780	185	185	217	217	254	254	199	199	241	245	213	213	221	221	122	123
C33.01	7	1	738497	6071151	187	187	217	217	257	257	199	202	239	239	219	219	221	221	123	123
C33.02	7	1	738497	6071151	187	187	217	217	257	257	199	199	239	239	216	219	221	221	123	123
C33.03	7	1	738497	6071151	187	187	217	217	251	251	199	205	239	239	219	219	211	211	123	123
C33.04	7	1	738497	6071151	187	187	217	217	257	257	205	205	239	239	219	219	211	221	123	123
C33.05	7	1	738497	6071151	187	187	217	217	257	257	196	199	239	239	219	219	211	221	123	123
C33.06	7	1	738497	6071151	187	187	217	217	251	257	199	205	239	239	219	219	221	221	123	123
C33.07	7	1	738497	6071151	187	187	217	217	251	257	199	199	239	239	219	219	221	221	123	123
C33.08	7	1	738497	6071151	187	187	217	217	251	257	199	199	239	239	219	219	221	221	123	123
C33.09	7	1	738497	6071151	187	187	217	217	257	257	199	205	239	239	219	219	221	221	123	123
C33.10	7	1	738497	6071151	187	187	217	217	257	257	199	208	239	239	219	219	221	221	123	123
C24.01	8	1	730660	6068381	185	185	217	217	254	254	199	205	239	239	219	219	221	221	123	123
C24.02	8	1	730660	6068381	185	185	217	217	254	254	199	205	239	239	219	219	221	221	123	123
C24.03	8	1	730660	6068381	185	185	217	217	254	254	199	205	239	239	219	219	221	221	123	123
C24.05	8	1	730660	6068381	185	185	217	217	254	254	199	199	239	239	219	219	221	221	123	123
C24.06	8	1	730660	6068381	185	185	217	217	254	254	199	205	239	239	219	219	221	221	123	123
C24.07	8	1	730660	6068381	185	185	217	217	254	254	199	202	239	239	219	219	221	221	123	123
C24.08	8	1	730660	6068381	185	185	217	217	254	254	199	199	239	239	219	219	221	221	123	123
C24.09	8	1	730660	6068381	185	185	217	217	254	254	199	199	239	239	219	219	221	221	123	123
C24.10	8	1	730660	6068381	185	185	217	217	254	254	199	199	239	239	219	219	221	221	123	123
N01.02	9	1	730010	6067600	185	185	217	217	254	254	199	199	239	239	219	219	219	219	123	123
N01.03	9	1	730010	6067600	185	185	217	217	254	254	199	199	239	239	219	219	219	219	123	123
N01.04	9	1	730010	6067600	185	185	217	217	254	269	199	199	239	239	219	219	219	219	123	123
N01.05	9	1	730010	6067600	185	185	217	217	251	254	199	199	239	239	219	219	219	219	123	123
N01.06	9	1	730010	6067600	185	185	217	220	254	254	199	205	239	239	219	219	211	219	123	123
N02.02	9	1	730010	6067600	185	185	217	220	254	254	199	199	239	239	219	219	219	219	123	123
N02.03	9	1	730010	6067600	185	185	217	217	254	254	199	199	239	239	219	219	219	219	123	123
N02.04	9	1	730010	6067600	185	185	217	220	254	254	199	199	239	243	219	219	219	219	123	123
N02.06	9	1	730010	6067600	185	185	217	217	254	254	199	205	243	243	219	219	219	219	123	123
N02.09	9	1	730010	6067600	185	185	217	217	254	254	199	202	239	239	219	219	219	219	123	123
N02.10	9	1	730010	6067600	185	185	217	217	254	254	199	199	239	239	219	219	211	219	123	123
N02.11	9	1	730010	6067600	185	185	217	217	254	254	199	205	239	239	219	219	219	219	123	123
N02.12	9	1	730010	6067600	185	185	217	217	254	254	199	199	239	239	219	219	219	219	123	123
N02.13	9	1	730010	6067600	185	185	217	217	254	254	199	199	239	239	219	219	221	221	123	123
N02.14	9	1	730010	6067600	185	185	217	217	254	254	199	199	239	243	219	219	219	219	123	123
N107.03	10	1	734071	6066779	185	185	217	217	254	254	199	199	239	239	219	219	221	221	123	123
N107.04	10	1	734071	6066779	185	185	217	217	254	254	199	199	239	239	219	219	211	221	123	123
N107.05	10	1	734071	6066779	185	185	217	217	254	254	199	205	239	239	219	219	221	221	123	123
N107.11	10	1	734071	6066779	185	187	218	218	254	254	199	199	239	239	219	219	211	221	123	123
N107.13	10	1	734071	6066779	185	185	217	217	251	251	199	199	239	239	219	219	221	221	123	123
C36.01	11	1	729549	6066742	185	185	217	217	254	254	199	199	243	243	219	219	219	219	122	122
C36.02	11	1	729549	6066742	185	185	217	217	254	254	199	199	243	243	219	219	221	221	123	123
C36.03	11	1	729549	6066742	185	185	217	217	254	254	199	199	243	243	219	219	221	221	123	123
C36.04	11	1	729549	6066742	185	185	217	217	254	254	199	202	243	243	219	219	221	221	123	123
C36.05	11	1	729549	6066742	185	185	217	217	254	254	199	202	243	243	219	219	221	221	123	123
C36.06	11	1	729549	6066742	185	185	217	217	254	254	199	199	243	243	219	219	221	221	123	123
C36.07	11	1	729549	6066742	185	185	217	217	254	254	199	199	243	243	219	219	221	221	123	123
C36.08	11	1	729549	6066742	185	185	217	217	254	254	199	199	243	243	219	219	221	221	123	123
C36.09	11	1	729549	6066742	185	185	217	217	254	254	199	202	243	243	219	219	221	221	123	123
C36.12	11	1	729549	6066742	185	185	217	229	254	254	199	199	243	243	219	219	221	221	123	123
N34.06	12	1	734500	6066500	185	185	217	217	254	254	199	205	239	239	219	219	211	221	123	123
N34.10	12	1	734500	6066500	185	187	217	217	254	254	199	205	239	239	219	219	211	221	123	123
N34.12	12	1	734500	6066500	185	185	217	217	254	254	199	199	239	239	219	219	211	211	123	123
N34.17	12	1	734500	6066500	185	185	217	217	251	254	193	193	239	239	213	219	221	221	118	123
N34.18	12	1	734500	6066500	185	185	217	217	251	251	202	205	239	239	219	219	221	221	123	123
N34.19	12	1	734500	6066500	185	185	217	217	254	254	193	199	239	239	219	219	211	221	123	123
N34.20	12	1	734500	6066500	185	185	217	217	254	254	202	205	239	239	219	219	221	221	123	123
N34.21	12	1	734500	6066500	185	185	217	217	251	251	199	199	239	239	219	219	211	221	123	123
N34.22	12	1	734500	6066500	185	185	217	217	254	254	199	199	239	239	219	219	211	221	123	123
Z409.03	13	1	732843	6065998	185	185	217	217	254	269	199	199	239	239	219	219	221	221	123	123
Z409.06	13	1	732843	6065998	185	185	217	217	254	254	199	199	239	239	219	219	221	221	123	123
Z409.12	13	1	732843	6065998	185	185	217	217	254	254	199	199	239	239	219	219	221	221	123	123
Z409.17	13	1	732843	6065998	185	185	217	217	254	254	199	205	239	239	219	219	211	211	123	123
Z409.21	13	1	732843	6065998	185	185	217	217	254	254	199	205	239	239	219	219	221	221	123	123
Z409.25	13	1	732843	6065998	185	185	217	217	254	254	199	205	239	239	219	219	221	221	123	123
Z409.26	13	1	732843	6065998	185	185	217	217	254	254	199	199	239	239	219	219	221	221	123	123
Z409.28	13	1	732843	6065998	185	185	217	217	254	254	205	205	239	239	219	219	221	221	123	123
Z409.29	13	1	732843	6065998	185	185	217	217	254	254	199	199	239	239	219	219	221	221	123	123
Z409.32	13	1	732843	6065998	185	185	217	217	254	254	199	205	239	239	219	219	211	221	123	123
Z409.34	13	1	732843	6065998	185	185	217	217	254	254	199	199	239	239	219	219	221	221	123	123
N106.01	14	1	731624	6065733	185	185	217	220	254	254	193	199	239	239	219	219	221	221	123	123
N106.02	14	1	731624	6065733	185	185	217	217	254	254	199	199	239	239	219	219	221	221	123	123
N106.03	14	1	731624	6065733	185	185	217	217	254	254	193	199	239	239	219	219	221	221	123	123
N106.06	14	1	731624	6065733	185	185	217	217	254	254	199	202	239	239	219	219	221	221	123	123
N106.09	14	1	731624	6065733	185	185	217	217	254	254	199	199	239	239	219	219	221	221	123	123
N106.10	14	1	731624	6065733	185	185	217	217	254	254	199	202	239	239	219	219	221	221	123	123
N106.12	14	1	731624	6065733	185	185	217	217	254	254	193	199	243	243	219	219	221	221	123	123
Z410.22	15	1	728039	6054860	185	187	220	220	254	254	199	199	241	241	216	216	221	221	118	118
Z410.31	15	1	728039	6054860	187	187	220	220	254	254	205	205	241	241	219	219	221	221	118	118
Z410.32	15	1	728039	6054860	187	187	220	226	254	254	199	199	241	247	213	219	221	221	118	122
Z410.34	15	1	728039	6054860	187	187	226	226	254	260	199	205	241	241	216	216	221	221	118	118
Z410.36	15	1	728039	6054860	187	187	226	226	254	254	199	205	241	241	216	219	221	221	118	118
Z410.44	15	1	728039	6054860	185	187	220	226	254	254	199	205	241	241	219	219	221	221	118	118
Z410.45	15	1	728039	6054860	187	187	220	226	254	254	202	205	241	241	219	219	221	221	118	118
Z410.47	15	1	728039	6054860	185	187	220	226	254	254	205	205	241	245	213	219	221	221	118	118
Z410.86	15	1	728039	6054860	185	187	226	226	254	254	199	199	241	241	219	219	221	221	118	118
E03.02	16	1	728479	6054379	187	187	220	226	254	257	190	190	243	243	216	216	221	221	118	118
E03.03	16	1	728479	6054379	185	187	220	220	254	254	190	205	243	243	216	216	221	221	118	122
E03.04	16	1	728479	6054379	187	187	220	226	257	257	205	205	243	243	216	216	221	221	118	123
E03.05	16	1	728479	6054379	185	187	220	226	257	257	199	205	243	243	219	219	221	221	118	118
E03.06	16	1	728479	6054379	185	187	220	220	257	257	193	193	243	243	219	219	221	221	118	118
E03.07	16	1	728479	6054379	185	187	220	220	257	257	199	205	243	243	216	219	221	221	118	118
E03.08	16	1	728479	6054379	187	187	220	226	254	254	193	193	243	243	216	216	221	221	118	118
E03.09	16	1	728479	6054379	185	187	220	220	254	257	190	199	243	243	216	216	221	221	118	118
E03.10	16	1	728479	6054379	187	187	220	220	254	257	199	205	243	243	216	216	221	221	118	118
E03.11	16	1	728479	6054379	187	187	220	226	254	257	190	205	243	243	216	216	221	221	118	118
E05.02	17	1	728479	6054379	187	187	220	226	260	260	193	205	243	247	216	216	221	221	118	118
E05.04	17	1	728479	6054379	187	187	220	226	257	257	205	205	243	243	216	219	221	221	118	118
E05.05	17	1	728479	6054379	187	187	220	220	257	260	199	205	243	243	216	216	221	221	118	118
E05.06	17	1	728479	6054379	187	197	220	220	257	260	190	190	243	243	219	219	221	221	118	118
E05.07	17	1	728479	6054379	185	187	220	220	257	257	190	193	243	243	216	216	221	221	118	122
E05.08	17	1	728479	6054379	185	187	220	220	257	257	199	199	243	243	216	216	221	221	118	118
E05.09	17	1	728479	6054379	187	187	220	220	257	257	190	190	243	243	216	216	221	221	118	118
E05.10	17	1	728479	6054379	187	187	226	226	257	257	193	205	243	243	219	219	221	221	118	118
E05.11	17	1	728479	6054379	187	187	220	226	260	260	190	193	243	243	219	219	221	221	118	122
E05.12	17	1	728479	6054379	185	185	220	226	257	257	190	205	243	243	216	219	221	221	118	118
SH10.01	18	1	728265	6053964	185	187	220	226	251	254	205	205	243	243	216	216	221	221	118	118
SH10.02	18	1	728265	6053964	185	187	220	220	254	248	190	190	243	243	216	216	221	221	118	118
SH10.03	18	1	728265	6053964	185	187	220	220	254	254	199	205	243	243	216	219	221	221	118	118
SH10.04	18	1	728265	6053964	187	187	226	226	251	254	190	205	243	245	213	219	221	221	122	122
SH10.05	18	1	728265	6053964	185	185	220	226	254	254	205	205	243	243	219	219	221	221	118	118
SH10.07	18	1	728265	6053964	187	187	220	220	254	254	190	193	243	243	216	219	221	221	118	118
SH10.08	18	1	728265	6053964	187	187	220	220	254	254	199	205	243	243	219	219	221	221	118	118
SH10.13	18	1	728265	6053964	185	187	220	220	254	254	199	205	243	243	216	219	221	221	118	118
SH10.14	18	1	728265	6053964	185	187	220	220	251	251	190	190	243	243	216	219	221	221	118	118
SH10.15	18	1	728265	6053964	187	187	220	220	254	254	193	199	243	243	219	219	221	221	118	118
E01.02	19	1	728211	6053368	185	187	220	220	251	257	193	205	243	243	216	216	221	221	118	118
E01.04	19	1	728211	6053368	185	187	220	226	257	257	199	199	243	243	216	216	221	221	118	118
E01.05	19	1	728211	6053368	187	187	220	220	257	257	205	205	243	243	216	216	221	221	118	118
E01.06	19	1	728211	6053368	185	187	220	226	257	257	199	205	243	243	216	216	221	221	118	118
E01.08	19	1	728211	6053368	187	187	220	226	257	257	193	193	243	243	216	216	221	221	118	118
E01.09	19	1	728211	6053368	187	187	220	220	254	254	190	193	243	243	216	216	221	221	118	118
E01.10	19	1	728211	6053368	185	187	220	220	254	254	193	193	243	243	216	216	221	221	118	118
E01.11	19	1	728211	6053368	185	187	220	220	257	257	193	199	243	243	219	219	221	221	118	118
E01.12	19	1	728211	6053368	185	187	220	220	254	257	199	205	243	243	216	216	221	221	118	118
E01.14	19	1	728211	6053368	187	187	226	226	254	254	193	199	243	243	216	216	221	221	118	118
H33.05	20	1	729575	6045932	185	187	235	235	257	257	199	199	239	239	213	213	221	221	122	122
H33.09	20	1	729575	6045932	185	187	220	226	260	260	199	199	239	239	213	213	221	221	122	122
H33.11	20	1	729575	6045932	185	185	220	220	260	260	199	199	243	247	213	216	221	221	123	123
H33.12	20	1	729575	6045932	185	187	226	226	257	257	199	199	243	243	213	213	221	221	122	122
H33.13	20	1	729575	6045932	185	187	235	247	260	260	199	199	243	243	213	213	221	221	122	122
H33.15	20	1	729575	6045932	185	187	235	235	257	257	199	199	243	243	213	213	221	221	122	122
H33.16	20	1	729575	6045932	185	187	247	247	257	257	199	199	247	247	213	213	221	221	122	122
H33.18	20	1	729575	6045932	187	187	235	235	257	257	199	199	243	243	213	213	221	221	122	122
H33.19	20	1	729575	6045932	187	187	220	226	257	260	199	199	243	243	213	216	221	221	122	122
H16.03	21	1	727200	6051800	185	187	220	220	257	257	190	205	243	243	213	216	221	221	118	123
H16.05	21	1	727200	6051800	187	187	220	226	254	254	190	193	243	243	213	216	221	221	123	123
H17.01	21	1	727200	6051800	185	185	220	220	260	260	190	190	243	243	216	219	221	221	122	123
H17.02	21	1	727200	6051800	185	185	220	220	251	251	199	205	243	243	213	213	221	221	118	123
H17.03	21	1	727200	6051800	185	185	220	220	260	260	199	205	243	243	216	219	221	221	118	122
H17.04	21	1	727200	6051800	185	195	220	220	257	257	190	190	243	243	213	213	221	221	118	118
H17.05	21	1	727200	6051800	187	187	220	226	254	254	199	199	243	243	216	216	221	221	118	118
H12.01	22	1	727250	6051500	185	185	220	220	257	257	193	205	243	243	219	219	221	221	118	118
H12.06	22	1	727250	6051500	185	185	220	229	254	254	205	205	243	243	219	219	221	221	118	122
H12.07	22	1	727250	6051500	185	187	220	229	254	257	199	205	243	243	219	219	221	221	122	122
H12.08	22	1	727250	6051500	185	185	220	220	260	260	199	199	243	243	216	216	221	221	118	118
H12.10	22	1	727250	6051500	187	187	220	220	254	254	199	199	243	243	216	216	221	221	118	118
H12.12	22	1	727250	6051500	185	187	220	220	254	254	193	193	243	243	216	216	221	221	122	122
H12.15	22	1	727250	6051500	185	185	220	220	260	260	193	205	243	243	219	219	221	221	118	122
H12.16	22	1	727250	6051500	185	187	220	229	257	257	205	205	243	243	219	219	221	221	118	118
H12.18	22	1	727250	6051500	185	187	229	229	254	260	205	205	243	243	219	219	221	221	118	118
H12.19	22	1	727250	6051500	185	187	220	226	257	257	199	199	243	243	219	219	221	221	118	118
E12.01	23	1	729138	6051235	187	187	220	226	257	257	190	190	243	243	216	216	221	221	118	118
E12.02	23	1	729138	6051235	187	187	226	226	260	260	199	199	243	243	216	219	221	221	118	122
E12.06	23	1	729138	6051235	187	187	226	226	260	260	199	199	243	245	216	216	221	221	118	118
E12.08	23	1	729138	6051235	185	187	220	226	254	260	193	199	243	243	219	219	221	221	118	118
E12.09	23	1	729138	6051235	187	187	220	226	260	260	199	199	243	247	216	216	221	221	118	118
E12.10	23	1	729138	6051235	187	187	220	226	260	260	199	199	243	247	216	216	221	221	118	118
E12.13	23	1	729138	6051235	187	187	226	232	260	260	199	199	243	247	216	216	221	221	118	122
E12.14	23	1	729138	6051235	187	187	226	226	260	260	199	199	243	247	219	219	221	221	118	122
E12.15	23	1	729138	6051235	187	187	226	232	260	260	199	199	243	247	216	216	221	221	118	122
H13.01	24	1	727400	6050150	185	187	220	226	254	254	193	193	243	243	216	216	221	221	118	118
H13.02	24	1	727400	6050150	187	187	220	229	254	260	193	205	243	243	213	216	221	221	118	118
H22.03	25	1	728758	6049358	187	187	220	226	254	254	190	190	243	243	219	219	221	221	122	122
H22.04	25	1	728758	6049358	185	185	220	226	251	260	193	205	243	243	219	219	221	221	118	118
H22.05	25	1	728758	6049358	185	187	220	220	251	254	190	190	243	243	219	219	221	221	118	118
H22.06	25	1	728758	6049358	187	187	220	226	251	254	193	193	243	243	219	219	221	221	118	122
H22.07	25	1	728758	6049358	185	187	220	226	251	254	196	205	243	243	219	219	221	221	118	118
H22.08	25	1	728758	6049358	185	187	226	235	251	260	190	190	243	243	219	219	221	221	118	122
H22.09	25	1	728758	6049358	185	185	220	226	251	260	193	193	243	243	219	219	221	221	118	118
H22.12	25	1	728758	6049358	185	187	220	226	251	251	199	199	243	243	219	219	221	221	118	122
H22.20	25	1	728758	6049358	185	187	220	220	251	254	193	205	243	243	219	219	221	221	122	122
H22.23	25	1	728758	6049358	187	187	220	220	254	254	199	199	243	243	219	219	221	221	118	118
H14.01	26	1	726800	6048450	187	187	229	229	254	260	196	196	243	243	219	219	221	221	118	118
H14.02	26	1	726800	6048450	187	187	229	229	254	260	196	199	243	243	216	216	221	221	118	118
H14.04	26	1	726800	6048450	185	187	226	226	260	260	199	199	243	243	219	219	221	221	118	122
H14.06	26	1	726800	6048450	185	187	220	229	260	260	196	196	243	243	213	219	221	221	118	122
H14.07	26	1	726800	6048450	185	187	220	229	260	260	199	205	243	243	213	219	221	221	118	122
H14.09	26	1	726800	6048450	185	185	220	229	254	260	199	211	243	243	213	216	221	221	123	123
H14.10	26	1	726800	6048450	185	185	220	229	260	260	190	190	243	243	213	219	221	221	118	122
H14.16	26	1	726800	6048450	187	187	220	226	260	260	193	193	243	243	213	216	221	221	118	118
H14.17	26	1	726800	6048450	187	187	220	226	260	260	193	193	243	243	213	213	221	221	118	118
H14.18	26	1	726800	6048450	187	187	220	220	260	260	193	193	243	243	213	213	221	221	123	123
H14.19	26	1	726800	6048450	187	187	220	220	260	260	193	193	243	243	213	216	221	221	118	118
H14.20	26	1	726800	6048450	185	187	220	226	260	260	199	199	243	243	213	213	221	221	118	118
H14.21	26	1	726800	6048450	187	187	220	226	260	260	199	199	243	243	213	219	221	221	118	118
H14.22	26	1	726800	6048450	187	187	220	220	260	260	193	193	243	243	213	216	221	221	118	118
H14.23	26	1	726800	6048450	187	187	220	220	260	260	193	193	243	243	213	213	221	221	123	123
H14.24	26	1	726800	6048450	187	187	220	226	260	260	193	193	243	243	216	216	221	221	118	118
H26.03	27	1	729636	6047697	185	187	220	226	251	254	193	193	243	247	213	213	221	221	118	118
H26.05	27	1	729636	6047697	185	185	226	226	251	254	190	190	243	243	219	219	221	221	118	118
H26.07	27	1	729636	6047697	187	187	220	220	251	254	193	199	243	243	213	213	221	221	118	118
H26.09	27	1	729636	6047697	185	187	220	226	251	257	199	199	243	243	213	213	221	221	118	118
H26.11	27	1	729636	6047697	187	187	220	220	251	251	193	205	243	243	213	213	221	221	118	118
H26.12	27	1	729636	6047697	187	187	220	220	251	257	193	199	243	243	213	219	221	221	118	118
H26.13	27	1	729636	6047697	187	187	220	226	260	260	190	199	243	243	219	219	221	221	118	122
H26.16	27	1	729636	6047697	185	187	220	226	251	257	199	199	243	243	213	219	221	221	118	118
H26.17	27	1	729636	6047697	185	187	220	220	257	257	199	199	243	243	219	219	221	221	118	118
H26.18	27	1	729636	6047697	187	187	220	220	251	251	193	196	243	243	213	213	221	221	118	118
H06.01	28	1	728612	6047616	187	187	220	226	257	257	193	193	243	243	219	219	221	221	118	122
H06.02	28	1	728612	6047616	185	187	220	226	257	257	193	199	243	243	219	219	221	221	122	122
H06.03	28	1	728612	6047616	185	187	220	226	254	257	193	193	243	243	219	219	221	221	118	118
H06.04	28	1	728612	6047616	187	187	229	229	257	260	190	196	243	243	216	219	221	221	118	122
H06.06	28	1	728612	6047616	187	187	220	220	254	254	193	196	243	243	219	219	221	221	118	122
H06.07	28	1	728612	6047616	187	187	220	220	254	254	193	193	243	243	216	216	221	221	118	118
H06.08	28	1	728612	6047616	185	187	226	226	254	254	199	199	243	243	216	219	221	221	118	118
H06.09	28	1	728612	6047616	185	187	220	226	254	254	199	199	243	243	219	219	221	221	118	118
H06.10	28	1	728612	6047616	187	187	220	220	254	254	193	193	243	243	219	219	221	221	118	118
H06.15	28	1	728612	6047616	187	187	220	220	254	257	193	193	243	243	216	219	221	221	118	118
H54.01	29	1	729508	6046840	185	185	220	226	251	251	193	205	243	243	213	216	221	221	118	118
H54.02	29	1	729508	6046840	187	187	220	220	254	257	199	199	243	243	219	219	221	221	118	118
H54.03	29	1	729508	6046840	185	187	220	220	254	257	199	199	243	243	213	216	221	221	118	122
H54.04	29	1	729508	6046840	187	187	220	226	251	257	190	193	243	243	213	219	221	221	118	123
H54.07	29	1	729508	6046840	185	185	220	220	260	260	190	199	243	243	213	219	221	221	118	123
H54.08	29	1	729508	6046840	185	187	220	226	251	260	193	205	243	243	219	219	221	221	118	118
H54.09	29	1	729508	6046840	185	185	220	220	260	260	199	205	243	243	213	216	221	221	118	122
H54.14	29	1	729508	6046840	185	185	217	223	251	251	199	199	243	243	213	219	221	221	118	122
H54.15	29	1	729508	6046840	185	185	220	220	251	254	190	190	243	243	213	219	221	221	118	122
H54.18	29	1	729508	6046840	187	187	220	220	254	254	193	205	239	239	219	219	221	221	123	123
H30.02	30	1	729575	6045932	185	187	220	220	257	257	199	199	243	243	216	216	221	221	118	118
H30.03	30	1	729575	6045932	187	187	220	220	257	257	199	199	243	243	219	219	221	221	118	122
H30.05	30	1	729575	6045932	185	187	223	223	257	257	205	205	243	243	216	219	221	221	118	122
H30.07	30	1	729575	6045932	185	185	220	220	254	260	193	199	243	243	216	216	221	221	118	122
H30.08	30	1	729575	6045932	187	187	220	220	257	257	199	199	243	243	219	219	221	221	118	118
H30.09	30	1	729575	6045932	187	187	220	226	257	257	199	199	243	243	216	219	221	221	118	122
H30.13	30	1	729575	6045932	187	187	220	220	257	257	199	199	243	243	219	219	221	221	118	118
H30.14	30	1	729575	6045932	187	187	220	220	257	257	199	199	243	243	216	219	221	221	118	118
H48.01	31	1	730113	6045159	187	187	220	226	260	260	199	199	243	243	213	219	221	221	118	118
H48.02	31	1	730113	6045159	187	187	220	220	260	260	199	199	243	243	216	219	221	221	118	122
H48.03	31	1	730113	6045159	187	187	220	220	254	260	193	199	243	243	219	219	221	221	118	122
H48.04	31	1	730113	6045159	185	187	220	226	260	260	199	199	243	243	219	219	221	221	118	122
H48.05	31	1	730113	6045159	187	187	220	226	260	260	199	199	243	243	219	219	221	221	118	118
H48.06	31	1	730113	6045159	187	187	220	220	260	260	199	199	243	243	219	219	221	221	118	122
H48.07	31	1	730113	6045159	187	187	220	220	260	260	199	199	243	243	216	219	221	221	118	122
H48.08	31	1	730113	6045159	187	187	220	226	260	260	199	199	243	243	216	219	221	221	118	118
H48.10	31	1	730113	6045159	185	185	220	220	254	257	199	199	243	243	213	216	221	221	118	122
H48.11	31	1	730113	6045159	187	187	226	226	260	260	199	205	243	243	213	216	221	221	118	122
H03.02	32	1	730700	6044900	187	187	220	220	254	254	193	205	243	243	216	216	221	221	118	122
H03.03	32	1	730700	6044900	185	187	226	226	257	257	193	205	243	243	219	219	221	221	118	118
H03.06	32	1	730700	6044900	185	187	220	226	257	263	193	205	241	243	216	216	221	221	122	122
H03.07	32	1	730700	6044900	185	187	220	220	254	254	193	193	243	243	216	216	221	221	118	122
H03.08	32	1	730700	6044900	185	185	220	220	254	254	193	193	243	243	216	216	221	221	118	118
H03.09	32	1	730700	6044900	185	187	247	247	257	263	190	187	243	243	216	219	221	221	118	118
H03.10	32	1	730700	6044900	185	187	226	226	257	263	190	208	243	243	219	219	221	221	118	122
H03.11	32	1	730700	6044900	185	187	220	226	257	263	193	205	243	243	216	219	221	221	118	118
H03.13	32	1	730700	6044900	185	185	226	226	260	260	199	205	243	243	219	219	221	221	118	122
H03.14	32	1	730700	6044900	187	187	226	226	260	260	193	205	243	243	216	216	221	221	118	122
H08.11	33	1	729448	6044511	187	187	229	229	260	260	190	199	243	243	216	219	221	221	122	122
H08.12	33	1	729448	6044511	185	185	220	229	254	257	196	199	243	243	216	216	221	221	118	118
H08.13	33	1	729448	6044511	185	187	220	229	260	260	193	193	243	243	213	219	221	221	118	122
H08.14	33	1	729448	6044511	187	187	220	229	260	260	193	193	243	243	213	216	221	221	118	118
H08.15	33	1	729448	6044511	185	187	223	223	254	254	193	193	243	243	213	213	221	221	118	122
H08.16	33	1	729448	6044511	185	185	220	220	257	260	193	193	243	247	213	213	221	221	118	118
H08.17	33	1	729448	6044511	187	187	229	229	254	254	193	193	243	243	213	213	221	221	118	118
H08.18	33	1	729448	6044511	187	187	220	229	260	260	190	193	243	243	213	219	221	221	118	118
H08.19	33	1	729448	6044511	187	187	220	229	260	260	190	193	243	243	213	219	221	221	118	122
H08.21	33	1	729448	6044511	187	195	229	229	254	254	196	199	243	243	213	219	221	221	118	118
H31.03	34	1	727636	6035065	185	185	220	220	254	254	193	199	243	243	213	213	221	221	122	122
H31.05	34	1	727636	6035065	185	187	220	226	251	251	205	205	239	247	213	213	221	221	122	122
H31.07	34	1	727636	6035065	187	187	220	220	257	257	199	199	243	243	213	213	221	221	122	122
H31.08	34	1	727636	6035065	185	185	220	220	260	260	199	208	243	243	213	213	221	221	122	122
H32.01	34	1	727636	6035065	187	187	220	220	254	254	199	205	243	243	213	213	221	221	122	122
H32.02	34	1	727636	6035065	185	187	220	220	260	260	196	199	239	239	213	213	221	221	122	122
H32.03	34	1	727636	6035065	185	185	220	220	254	260	199	199	243	243	213	213	221	221	122	122
H32.04	34	1	727636	6035065	185	187	220	226	251	254	199	205	243	243	219	219	221	221	122	122
H32.09	34	1	727636	6035065	185	185	226	226	251	251	205	205	243	247	213	213	221	221	122	122
H32.12	34	1	727636	6035065	185	187	220	226	251	254	199	205	243	243	213	213	221	221	122	122
D04.01	35	1	727864	6033766	189	189	226	226	260	260	190	190	247	247	213	213	221	221	122	122
D04.02	35	1	727864	6033766	187	189	235	235	260	260	190	205	239	239	213	213	221	221	122	122
D04.03	35	1	727864	6033766	187	187	235	235	260	260	190	190	239	239	213	219	221	221	122	122
D04.04	35	1	727864	6033766	187	187	235	235	260	260	190	190	247	247	213	219	221	221	122	122
D04.05	35	1	727864	6033766	187	187	229	229	260	260	205	205	243	243	213	213	221	221	122	122
D04.06	35	1	727864	6033766	191	191	229	235	251	257	190	205	243	243	216	216	221	221	122	122
D04.07	35	1	727864	6033766	187	187	229	229	257	263	190	205	247	247	213	213	221	221	122	122
D04.08	35	1	727864	6033766	187	191	229	229	260	260	190	205	247	247	213	213	221	221	122	122
D04.09	35	1	727864	6033766	187	187	229	229	251	257	193	205	243	247	213	213	221	221	122	122
D04.10	35	1	727864	6033766	187	187	229	229	257	260	193	205	243	243	213	216	221	221	122	122
D03.01	36	1	728877	6032802	189	189	235	235	260	260	190	205	239	239	213	213	221	221	122	122
D03.02	36	1	728877	6032802	189	189	235	247	260	260	205	205	239	239	213	213	221	221	122	122
D03.03	36	1	728877	6032802	189	189	235	235	260	260	190	205	239	247	210	213	221	221	122	122
D03.04	36	1	728877	6032802	189	189	235	235	260	260	190	190	239	243	213	213	221	221	122	122
D03.05	36	1	728877	6032802	187	189	235	235	260	260	205	205	239	239	213	219	221	221	122	122
D03.06	36	1	728877	6032802	189	189	235	235	260	260	205	205	239	243	213	219	221	221	122	122
A04.02	37	1	724600	6030100	187	187	235	247	260	260	190	190	239	247	213	213	221	221	122	122
A04.03	37	1	724600	6030100	195	195	247	247	260	260	190	190	239	239	213	213	221	221	122	122
A04.08	37	1	724600	6030100	187	187	235	235	260	260	190	190	239	239	213	213	221	221	122	122
A04.11	37	1	724600	6030100	187	193	235	247	260	263	205	205	239	239	213	213	221	221	122	122
A04.12	37	1	724600	6030100	187	187	235	238	251	260	190	190	239	239	213	213	221	221	122	122
A04.14	37	1	724600	6030100	187	187	235	247	254	260	190	190	239	239	213	213	221	221	122	122
A04.15	37	1	724600	6030100	187	187	235	235	251	260	190	190	239	239	213	213	221	221	122	122
A04.16	37	1	724600	6030100	187	187	235	235	251	260	190	190	239	239	210	213	221	221	122	122
A04.18	37	1	724600	6030100	187	187	235	241	260	260	190	205	247	247	213	213	221	221	122	122
A04.21	37	1	724600	6030100	187	193	238	241	260	260	190	190	239	247	210	213	221	221	122	122
D02.03	38	1	729830	6029709	189	189	238	247	260	260	190	193	247	247	213	213	221	221	122	122
D02.04	38	1	729830	6029709	189	189	241	241	260	260	193	205	239	239	213	213	221	221	122	122
D02.05	38	1	729830	6029709	189	189	241	247	254	254	193	205	239	239	213	213	221	221	122	122
D02.06	38	1	729830	6029709	189	189	235	247	260	260	193	202	251	251	213	219	221	221	122	122
D02.07	38	1	729830	6029709	189	189	235	235	260	260	205	205	251	251	213	213	221	221	122	122
D02.08	38	1	729830	6029709	195	195	241	247	260	260	190	205	239	239	213	213	221	221	122	122
D02.09	38	1	729830	6029709	189	189	241	241	260	260	193	202	239	239	213	216	221	221	122	122
D02.10	38	1	729830	6029709	189	189	241	241	251	260	202	205	247	247	213	213	221	221	122	122
D02.11	38	1	729830	6029709	195	195	235	235	251	260	205	205	247	247	213	219	221	221	122	122
D02.12	38	1	729830	6029709	189	189	238	247	260	245	193	205	247	247	213	213	221	221	122	122
T01.03	39	1	726600	6027900	187	193	235	238	248	248	205	208	243	243	213	213	221	221	122	122
T01.04	39	1	726600	6027900	187	193	235	235	260	260	190	190	243	243	213	216	221	221	122	122
T01.05	39	1	726600	6027900	195	195	235	235	260	260	190	208	247	247	213	213	221	221	122	122
T02.01	39	1	725600	6028100	187	187	235	235	260	260	193	205	239	239	213	213	221	221	122	122
T02.04	39	1	725600	6028100	187	187	235	238	260	260	190	190	243	243	213	213	221	221	122	122
T02.05	39	1	725600	6028100	187	187	235	235	260	260	190	190	247	247	213	216	221	221	118	122
T02.06	39	1	725600	6028100	187	195	235	238	260	260	190	193	247	247	213	213	221	221	122	122
T02.07	39	1	725600	6028100	187	195	247	247	260	260	190	190	239	247	213	213	221	221	122	122
L15.03	40	1	727400	6027600	195	195	235	238	260	260	196	205	247	247	213	213	221	221	122	122
L15.05	40	1	727400	6027600	187	187	235	247	260	248	196	205	241	241	213	213	221	221	122	122
L15.06	40	1	727400	6027600	187	187	235	235	260	260	190	190	241	241	213	213	221	221	122	122
L15.07	40	1	727400	6027600	187	187	235	235	260	248	196	205	239	239	213	213	221	221	122	122
L15.10	40	1	727400	6027600	187	187	235	235	260	260	190	205	241	241	213	213	221	221	122	122
L15.13	40	1	727400	6027600	187	187	235	238	260	260	190	208	241	241	213	216	221	221	122	122
L15.14	40	1	727400	6027600	187	187	235	235	248	248	193	196	241	241	213	216	221	221	122	122
L15.15	40	1	727400	6027600	187	187	235	247	260	248	190	190	241	241	213	213	221	221	122	122
L15.16	40	1	727400	6027600	187	187	235	235	260	248	193	205	247	247	213	213	221	221	122	122
L15.17	40	1	727400	6027600	187	187	235	235	260	248	190	190	241	247	213	213	221	221	122	122
H15.02	41	1	726900	6047250	185	187	220	220	257	257	199	199	243	243	216	219	221	221	118	118
H15.03	41	1	726900	6047250	187	187	226	226	260	260	199	199	243	243	216	216	221	221	118	118
H15.04	41	1	726900	6047250	185	187	220	226	254	254	193	193	243	243	213	213	221	221	118	118
H15.05	41	1	726900	6047250	185	187	226	226	257	260	199	205	243	243	216	216	221	221	118	118
R09.02	42	1	723400	6041300	187	187	220	220	260	260	193	193	243	247	213	213	221	221	118	122
R09.03	42	1	723400	6041300	187	195	220	241	260	260	193	193	243	243	213	216	221	221	118	123
T06.01	43	1	725500	6033800	195	195	235	235	260	260	190	190	239	247	213	213	221	221	122	122
R05.07	44	1	722950	6032800	187	187	235	241	260	260	205	211	239	239	213	213	221	221	123	123
R05.08	44	1	722950	6032800	187	187	235	235	260	260	205	211	239	243	213	216	221	221	122	122
R05.09	44	1	722950	6032800	187	187	235	235	254	260	190	205	239	243	213	216	221	221	122	122
R05.12	44	1	722950	6032800	187	187	235	235	260	260	211	211	239	247	213	216	221	221	118	122
R05.13	44	1	722950	6032800	187	187	235	241	260	260	211	211	239	247	213	213	221	221	118	122
R05.14	44	1	722950	6032800	187	187	235	235	260	260	211	211	239	247	210	216	221	221	122	123
R05.15	44	1	722950	6032800	187	187	235	241	260	260	205	205	239	247	213	216	221	221	122	122
R05.18	44	1	722950	6032800	187	187	235	235	260	260	205	211	247	247	213	213	221	221	118	122
R05.21	44	1	722950	6032800	187	187	235	241	260	260	205	205	239	247	213	213	221	221	118	122
C18.01	45	1	725373	6031813	187	187	235	235	260	260	193	193	245	247	213	213	221	221	122	123
C18.02	45	1	725373	6031813	187	187	238	244	260	260	193	193	243	247	213	213	221	221	122	122
C18.03	45	1	725373	6031813	187	187	235	235	260	260	208	208	247	247	213	213	221	221	122	122
C18.04	45	1	725373	6031813	187	187	235	235	260	260	205	211	245	247	213	213	221	221	122	122
C18.05	45	1	725373	6031813	187	187	235	235	260	260	205	205	239	247	213	213	221	221	118	122
C18.06	45	1	725373	6031813	187	187	235	247	260	260	205	211	243	247	213	213	221	221	122	122
C18.08	45	1	725373	6031813	187	187	235	235	254	260	190	190	239	247	213	213	221	221	122	123
C18.09	45	1	725373	6031813	189	187	235	235	260	260	190	205	239	239	213	213	221	221	122	122
C18.10	45	1	725373	6031813	187	187	235	235	260	260	190	190	243	247	213	219	221	221	122	122
C18.11	45	1	725373	6031813	187	187	235	247	260	260	205	211	239	239	213	216	221	221	122	123
A01.02	46	1	724200	6030500	187	187	235	247	260	260	190	190	239	239	213	213	221	221	122	123
A01.03	46	1	724200	6030500	187	189	235	241	260	260	190	190	239	247	213	213	221	221	122	123
A01.08	46	1	724200	6030500	187	187	235	235	260	260	190	190	239	245	213	213	221	221	118	123
A01.13	46	1	724200	6030500	187	187	235	235	260	260	190	221	239	245	213	213	221	221	122	123
A01.17	46	1	724200	6030500	187	187	235	244	260	260	190	190	247	247	213	213	221	221	122	122
A01.19	46	1	724200	6030500	195	195	235	247	260	260	190	190	239	247	213	213	221	221	122	123
A01.23	46	1	724200	6030500	187	187	238	250	260	260	190	190	239	239	210	213	221	221	122	123
A01.24	46	1	724200	6030500	187	187	238	241	260	260	190	190	239	239	213	213	221	221	122	122
A01.25	46	1	724200	6030500	187	187	235	238	260	260	190	190	247	247	213	213	221	221	122	122
A01.26	46	1	724200	6030500	187	187	235	235	260	260	193	193	239	239	210	213	221	221	122	122
D08.01	47	1	731644	6025308	185	187	220	226	251	251	193	193	239	239	213	216	221	221	118	122
D08.02	47	1	731644	6025308	185	185	220	226	257	257	199	199	243	245	213	213	221	221	118	122
D08.03	47	1	731644	6025308	187	187	220	220	257	257	199	199	241	243	213	213	221	221	122	122
D08.04	47	1	731644	6025308	185	185	220	226	257	257	199	199	251	251	213	213	221	221	118	123
D08.05	47	1	731644	6025308	187	187	220	226	257	257	193	199	247	247	213	213	221	221	118	122
D08.06	47	1	731644	6025308	187	187	220	220	254	254	193	199	245	247	213	216	221	221	118	118
T14.01	48	1	730900	6023300	195	195	238	238	248	248	196	196	245	245	213	213	221	221	122	122
T14.02	48	1	730900	6023300	187	187	226	247	251	248	196	196	251	251	213	213	221	221	118	122
T14.03	48	1	730900	6023300	187	187	238	238	251	260	193	199	243	243	213	213	221	221	118	123
T14.05	48	1	730900	6023300	185	185	238	238	257	248	196	196	239	239	213	213	221	221	122	122
T14.06	48	1	730900	6023300	187	187	235	235	251	251	193	196	239	239	213	213	221	221	122	122
T14.07	48	1	730900	6023300	187	187	226	235	251	248	196	199	251	251	213	213	211	221	123	123
T14.08	48	1	730900	6023300	195	195	226	235	251	251	193	193	243	247	213	216	221	221	122	123
T14.11	48	1	730900	6023300	185	185	235	238	254	248	205	208	243	243	213	213	221	221	118	118
T14.12	48	1	730900	6023300	185	185	238	238	254	248	196	196	239	249	213	213	221	221	122	123
T14.14	48	1	730900	6023300	187	187	226	238	251	260	193	193	245	245	213	213	221	221	122	122
T13.01	49	1	730900	6021000	187	187	226	235	251	254	193	196	243	247	219	219	221	221	122	123
T13.02	49	1	730900	6021000	185	187	232	232	254	254	193	196	239	247	213	213	221	221	122	122
T13.03	49	1	730900	6021000	187	187	235	238	254	260	193	196	243	245	219	219	221	221	122	123
T13.06	49	1	730900	6021000	195	195	220	229	251	254	205	208	243	243	213	213	221	221	122	123
T13.08	49	1	730900	6021000	195	197	226	226	254	254	193	193	243	243	213	219	221	221	122	123
C10.01	50	1	734762	6018234	185	185	226	226	257	257	199	205	243	243	213	216	221	221	123	123
C10.02	50	1	734762	6018234	185	185	235	238	257	257	205	208	239	239	213	216	221	221	123	123
C10.03	50	1	734762	6018234	185	185	238	238	257	257	208	208	241	241	213	213	221	225	122	123
C10.04	50	1	734762	6018234	185	185	226	235	257	257	211	211	239	239	213	213	221	225	122	123
C10.05	50	1	734762	6018234	185	185	238	244	257	257	208	208	239	243	213	213	221	225	123	123
C10.06	50	1	734762	6018234	185	185	220	226	257	257	211	211	243	243	213	213	225	225	123	123
C10.07	50	1	734762	6018234	181	181	238	238	257	260	193	193	239	243	213	216	221	225	118	123
C10.08	50	1	734762	6018234	185	185	226	238	257	257	211	211	239	239	213	216	221	221	118	123
C10.09	50	1	734762	6018234	191	193	226	244	257	257	208	211	243	243	213	213	221	221	122	123
C10.10	50	1	734762	6018234	195	195	226	226	260	260	199	208	243	243	213	213	221	225	122	123
B99.01	51	1	732557	6016988	185	185	226	226	257	257	196	196	245	245	213	213	221	221	123	123
B99.02	51	1	732557	6016988	181	195	226	232	260	260	199	199	243	245	213	213	221	221	122	123
B99.03	51	1	732557	6016988	185	191	226	226	260	260	199	199	247	247	213	213	221	221	122	122
B99.04	51	1	732557	6016988	185	185	226	226	257	257	196	205	243	245	213	213	221	221	122	123
B99.05	51	1	732557	6016988	185	185	226	226	257	260	208	208	245	245	213	213	221	221	122	123
B99.06	51	1	732557	6016988	185	185	226	232	260	260	202	202	245	245	213	213	221	221	123	123
B99.07	51	1	732557	6016988	185	191	226	226	257	257	199	202	245	245	213	213	221	221	122	123
B99.08	51	1	732557	6016988	185	185	226	226	257	260	196	202	245	245	213	213	221	221	123	123
B99.09	51	1	732557	6016988	191	191	226	232	257	257	208	208	245	245	213	213	221	221	122	123
B99.10	51	1	732557	6016988	191	191	226	226	260	260	196	205	245	245	213	216	221	221	122	123
C12.01	52	1	736150	6015726	185	185	226	226	257	257	193	193	239	239	213	213	225	225	123	123
C12.02	52	1	736150	6015726	185	185	226	226	257	260	193	196	239	239	213	213	221	225	123	123
C12.03	52	1	736150	6015726	185	185	226	226	257	257	193	193	239	243	213	213	225	225	118	118
C12.04	52	1	736150	6015726	193	195	226	226	257	257	193	193	239	239	213	216	221	225	122	123
C12.05	52	1	736150	6015726	191	191	226	226	257	257	190	199	239	239	213	213	221	225	118	123
C12.06	52	1	736150	6015726	185	185	226	238	257	257	193	211	239	239	213	213	221	225	122	123
C12.07	52	1	736150	6015726	185	185	226	226	257	260	193	196	243	243	213	213	221	225	118	118
C12.08	52	1	736150	6015726	185	185	226	226	257	260	196	211	239	239	213	213	221	225	118	118
T11.01	53	1	727150	6015400	187	187	241	247	251	251	190	190	243	243	213	213	221	221	122	123
T11.02	53	1	727150	6015400	195	195	235	238	260	260	190	199	243	243	213	213	221	221	123	123
T11.04	53	1	727150	6015400	187	195	247	247	260	260	196	196	243	243	213	213	221	221	122	123
T11.10	53	1	727150	6015400	195	197	235	247	254	260	199	205	247	247	213	213	221	221	122	123
T11.12	53	1	727150	6015400	195	195	235	238	260	260	193	193	247	247	213	213	221	221	122	122
L17.01	54	1	727300	6015400	191	191	220	229	251	254	196	196	239	241	213	213	221	221	122	122
L17.02	54	1	727300	6015400	187	187	229	229	254	254	193	196	239	245	213	216	221	221	123	123
L17.03	54	1	727300	6015400	195	195	229	247	251	254	193	196	241	245	213	213	221	221	122	123
L17.04	54	1	727300	6015400	187	191	232	232	254	260	193	196	239	245	213	213	221	225	122	123
L17.05	54	1	727300	6015400	195	195	232	232	251	254	196	196	239	245	213	213	221	221	122	123
L17.06	54	1	727300	6015400	187	187	232	232	251	251	193	193	239	239	213	216	221	221	122	122
L17.07	54	1	727300	6015400	187	187	226	235	254	254	193	193	239	239	213	213	221	225	122	122
L17.08	54	1	727300	6015400	195	195	229	232	251	254	205	205	239	245	213	213	221	221	123	123
L17.10	54	1	727300	6015400	185	187	229	229	251	254	193	193	243	243	213	213	221	221	122	123
L17.11	54	1	727300	6015400	195	195	235	235	254	254	193	196	239	239	213	216	221	221	123	123
L02.16	55	1	730000	6014400	191	193	229	229	251	254	196	196	239	241	213	213	221	221	122	122
L02.18	55	1	730000	6014400	195	197	229	235	254	254	202	202	239	245	213	213	221	221	123	123
L02.19	55	1	730000	6014400	191	191	226	232	251	254	193	196	239	239	213	213	221	225	122	123
L02.20	55	1	730000	6014400	191	191	220	232	251	254	196	196	239	239	213	213	221	221	123	123
L02.21	55	1	730000	6014400	191	191	232	232	251	254	196	205	245	245	213	213	221	221	123	123
L02.22	55	1	730000	6014400	191	191	232	232	251	254	196	205	239	239	213	213	221	221	122	123
L02.23	55	1	730000	6014400	191	191	232	235	251	254	196	202	239	245	213	213	225	225	122	123
L02.24	55	1	730000	6014400	191	191	229	232	260	260	196	196	245	245	213	213	221	225	123	123
L02.25	55	1	730000	6014400	195	195	220	226	254	254	196	205	243	245	213	213	221	221	122	123
L02.26	55	1	730000	6014400	185	191	220	235	251	254	196	196	239	245	213	216	221	221	123	123
L02.29	55	1	730000	6014400	191	193	232	235	251	254	196	196	243	243	213	213	221	221	123	123
L03.10	56	1	730150	6014400	195	195	229	232	254	254	205	205	239	239	213	213	221	225	122	123
L03.11	56	1	730150	6014400	195	195	223	226	254	254	193	196	243	243	213	213	221	225	123	123
L03.12	56	1	730150	6014400	195	195	229	232	254	254	196	202	239	245	213	213	221	225	122	123
L03.13	56	1	730150	6014400	191	191	229	229	251	254	202	205	239	239	213	213	221	221	122	122
L03.14	56	1	730150	6014400	185	185	220	229	251	260	196	202	245	245	213	213	221	225	123	123
L03.15	56	1	730150	6014400	191	191	232	232	254	254	196	205	239	245	213	213	221	225	123	123
L03.16	56	1	730150	6014400	191	191	226	232	251	254	196	205	239	247	213	213	221	225	122	123
L03.17	56	1	730150	6014400	195	195	226	226	254	260	196	199	239	245	213	213	221	221	122	122
L03.18	56	1	730150	6014400	195	195	220	232	251	254	196	205	239	239	216	216	221	221	123	123
L06.01	57	1	730250	6014400	191	191	220	220	254	254	196	196	239	239	213	213	221	221	123	123
L06.04	57	1	730250	6014400	185	185	232	235	254	254	196	196	247	247	213	213	221	221	122	123
L06.05	57	1	730250	6014400	185	193	232	232	254	254	193	196	245	245	213	213	221	221	123	123
L06.06	57	1	730250	6014400	185	185	220	226	251	254	196	196	245	245	213	213	221	225	123	123
L06.07	57	1	730250	6014400	185	185	229	235	251	254	196	199	245	245	213	213	221	221	122	123
L06.08	57	1	730250	6014400	191	191	232	232	251	254	196	205	245	245	213	213	221	221	122	123
L06.09	57	1	730250	6014400	185	191	229	232	251	251	193	199	243	245	213	213	221	225	123	123
L06.11	57	1	730250	6014400	195	195	229	235	251	254	196	202	245	245	213	213	221	225	122	123
L06.12	57	1	730250	6014400	195	195	226	235	251	254	196	202	241	241	213	219	221	221	122	123
L30.04	58	1	730200	6014400	191	191	229	229	254	260	190	196	245	245	213	213	221	225	122	123
L30.05	58	1	730200	6014400	185	195	220	235	254	254	193	193	239	241	213	213	221	221	122	123
L30.07	58	1	730200	6014400	193	195	229	232	251	251	196	196	239	247	213	216	221	221	122	122
L30.08	58	1	730200	6014400	195	195	235	235	254	248	193	193	245	245	213	213	221	225	122	122
L30.09	58	1	730200	6014400	191	195	229	235	254	254	193	196	245	245	213	213	221	221	123	123
L30.10	58	1	730200	6014400	191	195	229	232	254	254	205	205	241	241	213	216	221	221	122	123
L30.11	58	1	730200	6014400	191	191	220	229	251	254	196	205	241	241	213	216	221	221	118	118
L30.13	58	1	730200	6014400	195	195	223	232	254	254	208	208	247	247	213	213	221	221	122	123
L30.16	58	1	730200	6014400	191	191	223	235	251	254	196	205	241	241	213	216	221	221	118	118
L30.17	58	1	730200	6014400	195	195	226	226	254	254	196	196	245	245	213	213	221	221	122	122
L12.03	59	1	729990	6014307	191	191	229	232	254	254	193	196	245	245	213	213	221	221	123	123
D16.01	60	1	731465	6010428	185	185	220	220	257	257	196	202	239	239	213	219	225	225	122	123
D16.02	60	1	731465	6010428	185	187	220	226	257	257	196	205	243	245	213	213	221	225	122	123
D16.03	60	1	731465	6010428	185	187	220	226	254	257	196	196	245	245	213	213	225	225	123	123
D16.04	60	1	731465	6010428	187	187	226	226	254	254	196	205	243	245	213	213	221	225	123	123
D16.05	60	1	731465	6010428	187	187	220	226	254	257	196	202	245	245	213	213	221	225	122	122
D16.07	60	1	731465	6010428	185	185	220	220	254	254	202	205	245	245	213	213	225	225	122	123
D16.08	60	1	731465	6010428	187	187	220	226	257	257	193	205	245	245	213	213	221	225	122	122
D16.09	60	1	731465	6010428	185	187	220	226	257	257	205	205	239	245	213	213	225	225	123	123
D16.10	60	1	731465	6010428	185	187	220	220	254	257	196	202	245	245	213	213	221	225	122	123
D16.11	60	1	731465	6010428	185	187	220	226	257	257	193	196	239	241	213	213	221	225	122	123
B79.01	61	1	731538	6008349	185	185	229	229	257	260	199	208	239	239	213	213	221	225	122	123
B79.02	61	1	731538	6008349	195	195	229	229	260	260	199	208	243	243	213	213	221	221	122	123
B79.03	61	1	731538	6008349	191	195	229	229	257	260	199	214	239	241	213	213	221	221	122	123
B79.04	61	1	731538	6008349	191	195	229	229	257	260	208	208	243	243	213	213	225	225	123	123
B79.05	61	1	731538	6008349	191	195	229	229	260	260	199	208	241	241	213	213	225	225	123	123
B79.06	61	1	731538	6008349	195	195	229	229	254	260	199	199	243	243	213	213	225	225	123	123
B79.07	61	1	731538	6008349	195	195	232	235	257	260	199	208	245	245	213	213	221	221	122	123
B79.08	61	1	731538	6008349	191	195	229	229	257	260	199	199	239	239	213	213	225	225	118	122
B79.09	61	1	731538	6008349	191	191	229	232	254	260	205	208	245	245	213	213	221	225	123	123
B79.10	61	1	731538	6008349	195	195	229	232	257	260	196	208	241	243	213	213	225	225	123	123
Z426.01	62	1	731874	6007469	191	195	229	229	254	254	196	196	239	239	213	213	221	225	123	123
Z426.02	62	1	731874	6007469	191	191	229	238	254	254	196	205	243	243	213	213	221	225	122	123
Z426.03	62	1	731874	6007469	193	195	229	229	254	248	202	202	239	239	213	213	221	225	118	122
Z426.04	62	1	731874	6007469	195	195	229	229	254	254	187	187	239	241	213	213	221	221	122	122
Z426.05	62	1	731874	6007469	191	191	229	229	254	260	193	196	241	241	213	213	221	221	118	122
Z426.06	62	1	731874	6007469	195	195	229	232	254	254	196	196	239	241	213	213	221	221	122	122
Z426.08	62	1	731874	6007469	195	195	223	223	254	254	196	205	239	239	213	213	221	225	122	122
Z426.09	62	1	731874	6007469	195	195	229	229	251	254	205	205	243	243	213	213	221	221	122	123
Z426.10	62	1	731874	6007469	191	195	229	229	254	254	205	205	239	239	213	213	221	225	122	123
Z426.11	62	1	731874	6007469	191	195	229	229	254	254	205	205	239	239	213	213	221	225	122	123
D19.01	63	1	732535	6005404	187	187	220	226	254	254	193	202	239	247	213	216	225	225	122	122
D19.02	63	1	732535	6005404	185	185	220	220	254	254	193	202	239	239	213	216	225	225	122	122
D19.03	63	1	732535	6005404	187	187	220	220	254	257	202	202	241	241	213	213	225	225	122	123
D19.04	63	1	732535	6005404	187	187	220	226	254	257	193	193	239	239	213	216	221	225	122	122
D19.05	63	1	732535	6005404	187	187	229	229	260	260	199	205	239	247	213	216	225	225	122	123
D19.06	63	1	732535	6005404	187	187	220	226	254	254	202	187	239	239	216	216	225	225	122	122
D19.07	63	1	732535	6005404	187	187	220	220	257	260	202	205	239	241	213	213	225	225	122	122
D19.09	63	1	732535	6005404	187	187	229	229	254	254	193	202	241	243	213	216	225	225	122	122
D19.10	63	1	732535	6005404	185	187	220	220	257	257	187	187	243	243	213	216	221	225	122	122
D23.02	64	1	732310	6004758	187	187	229	229	257	257	193	187	241	241	213	216	221	225	122	123
D23.03	64	1	732310	6004758	187	187	220	226	257	257	187	187	241	241	213	216	221	225	122	123
D23.04	64	1	732310	6004758	187	195	229	229	257	257	202	187	241	241	213	213	221	225	118	122
D23.05	64	1	732310	6004758	187	187	229	229	260	260	193	199	241	241	213	213	221	225	122	123
D23.08	64	1	732310	6004758	187	191	229	229	260	260	193	187	241	241	213	213	221	225	123	123
D23.09	64	1	732310	6004758	187	187	229	229	251	257	202	202	239	241	213	213	225	225	123	123
D23.10	64	1	732310	6004758	187	187	229	229	257	260	193	193	241	241	213	213	225	225	122	122
D23.11	64	1	732310	6004758	187	187	229	229	257	257	187	187	239	239	213	213	225	225	122	123
D23.13	64	1	732310	6004758	191	191	229	235	251	257	187	187	241	241	213	213	225	225	122	123
D23.14	64	1	732310	6004758	187	187	229	229	257	266	187	187	241	241	213	213	221	225	123	123
D21.01	65	1	732277	6004142	187	187	229	229	260	260	193	187	241	241	213	213	225	225	123	123
D21.02	65	1	732277	6004142	187	187	229	229	260	260	193	187	241	241	213	216	225	225	123	123
D21.03	65	1	732277	6004142	187	187	229	229	260	260	199	202	239	245	213	216	221	225	123	123
D22.01	65	1	732297	6004208	187	187	226	226	260	260	193	187	241	241	213	216	221	225	123	123
D22.02	65	1	732297	6004208	187	187	220	220	254	254	193	187	241	241	213	219	225	225	123	123
D22.03	65	1	732297	6004208	185	187	220	226	257	257	193	199	241	241	216	216	225	225	123	123
D22.04	65	1	732297	6004208	185	187	226	226	257	260	199	187	241	241	213	213	225	225	123	123
D22.06	65	1	732297	6004208	185	187	220	220	254	254	193	199	239	239	213	216	221	225	123	123
D22.07	65	1	732297	6004208	185	185	220	220	257	257	193	193	239	241	213	216	221	225	122	123
D22.08	65	1	732297	6004208	185	185	226	226	257	260	193	202	241	241	213	213	225	225	123	123
D22.09	65	1	732297	6004208	185	187	226	226	257	260	193	193	241	241	213	213	221	225	123	123
D22.10	65	1	732297	6004208	185	185	220	220	257	257	193	202	241	241	213	213	225	225	123	123
D22.11	65	1	732297	6004208	187	195	226	226	254	257	193	187	239	241	213	213	225	225	123	123
D20.02	66	1	732032	6003390	187	187	220	220	257	257	193	193	241	241	213	213	225	225	123	123
D20.04	66	1	732032	6003390	187	187	220	220	260	260	202	205	241	241	213	213	225	225	118	123
D20.05	66	1	732032	6003390	185	185	220	226	257	257	193	202	241	241	213	213	225	225	123	123
D20.06	66	1	732032	6003390	187	187	220	226	257	257	193	202	241	241	213	213	225	225	123	123
D20.07	66	1	732032	6003390	187	187	226	229	260	260	193	202	241	241	213	213	225	225	123	123
D20.08	66	1	732032	6003390	187	187	229	235	260	260	193	193	241	247	213	213	221	225	123	123
D20.09	66	1	732032	6003390	185	187	220	229	257	260	193	199	241	241	213	213	225	225	123	123
D20.10	66	1	732032	6003390	187	187	229	235	260	260	202	202	241	241	213	213	225	225	123	123
D20.11	66	1	732032	6003390	185	187	220	220	257	257	193	202	241	241	213	213	225	225	123	123
D20.12	66	1	732032	6003390	187	187	226	226	257	257	199	202	247	247	213	213	221	221	122	122
B28.01	67	1	732771	6001915	187	187	232	232	257	257	199	199	241	241	213	213	225	225	118	123
B28.02	67	1	732771	6001915	187	187	226	235	251	257	199	202	241	241	213	213	225	225	123	123
B28.03	67	1	732771	6001915	187	187	226	226	251	251	193	199	241	241	213	213	225	225	123	123
B28.04	67	1	732771	6001915	195	195	232	232	254	254	199	199	241	241	213	213	225	225	123	123
B28.05	67	1	732771	6001915	187	187	226	235	251	257	199	202	241	241	213	213	225	225	123	123
B29.01	67	1	732751	6001903	187	187	235	235	263	266	196	202	241	241	213	213	225	225	123	123
B29.02	67	1	732751	6001903	187	187	226	226	254	254	193	193	241	241	213	213	225	225	123	123
B29.03	67	1	732751	6001903	187	187	235	235	260	266	196	196	241	241	213	213	225	225	123	123
B29.04	67	1	732751	6001903	187	187	229	229	260	266	196	196	241	241	213	213	221	225	118	118
B29.05	67	1	732751	6001903	187	187	226	229	260	266	202	205	241	241	213	213	225	225	123	123
B70.01	68	1	733852	5999815	187	187	232	235	263	263	202	202	241	241	213	213	225	225	123	123
B70.02	68	1	733852	5999815	195	195	226	229	263	263	196	205	241	241	213	213	225	225	118	123
B70.03	68	1	733852	5999815	187	187	229	235	263	263	202	202	241	241	213	213	225	225	123	123
B71.01	68	1	733843	5999788	187	187	235	235	263	263	202	205	241	241	213	213	225	225	118	123
B71.02	68	1	733843	5999788	187	187	235	235	263	263	196	202	241	241	213	213	225	225	118	123
B66.01	69	1	725755	5995935	187	187	220	229	257	257	199	199	241	241	213	213	221	225	123	123
B66.02	69	1	725755	5995935	187	187	220	226	257	260	196	199	241	243	213	213	225	225	123	123
B66.03	69	1	725755	5995935	187	187	226	226	257	260	199	199	241	241	213	213	225	225	123	123
B66.04	69	1	725755	5995935	187	187	220	226	257	260	199	199	241	241	213	213	221	221	123	123
B66.05	69	1	725755	5995935	187	187	226	226	257	257	199	199	241	241	213	213	221	225	123	123
B66.06	69	1	725755	5995935	187	187	220	226	257	260	199	199	241	241	213	213	221	225	123	123
Z437.06	70	1	725719	5995520	187	187	220	220	251	254	196	196	241	241	213	213	221	221	123	123
Z437.09	70	1	725719	5995520	187	187	226	235	251	254	193	196	241	241	213	213	225	225	123	123
Z437.11	70	1	725719	5995520	187	187	220	229	251	251	196	196	241	243	213	213	221	225	123	123
Z437.12	70	1	725719	5995520	187	187	220	229	251	251	196	196	241	241	213	213	221	225	123	123
B01.02	71	1	726700	5993900	189	189	235	238	251	254	196	196	241	241	213	213	225	225	123	123
B01.03	71	1	726700	5993900	187	187	235	235	251	251	196	196	241	241	213	213	225	225	123	123
B01.05	71	1	726700	5993900	187	195	235	235	251	251	193	196	241	241	213	213	221	221	123	123
B01.06	71	1	726700	5993900	187	187	235	238	251	254	196	196	241	241	213	213	225	225	123	123
B02.01	71	1	726700	5994000	185	187	235	238	251	254	196	196	241	241	213	213	225	225	123	123
B02.02	71	1	726700	5994000	187	193	235	235	251	245	193	196	241	241	213	213	225	225	123	123
B02.03	71	1	726700	5994000	187	193	229	235	251	251	196	196	241	241	213	213	221	221	123	123
B02.04	71	1	726700	5994000	185	187	235	235	254	254	196	196	241	241	213	213	225	225	123	123
B02.05	71	1	726700	5994000	187	187	229	229	251	242	193	199	241	241	213	213	221	225	123	123
B02.06	71	1	726700	5994000	185	185	229	229	251	254	196	196	241	241	210	213	221	225	123	123
B02.07	71	1	726700	5994000	189	189	235	235	251	245	199	199	241	241	213	213	221	225	123	123
B03.01	71	1	726700	5993900	189	193	229	235	251	251	196	196	241	241	210	213	225	225	123	123
B03.03	71	1	726700	5993900	185	187	235	235	251	254	193	196	251	251	213	213	221	221	123	123
B03.04	71	1	726700	5993900	187	189	229	229	254	254	196	196	241	241	210	213	225	225	123	123
B03.05	71	1	726700	5993900	187	187	232	235	251	251	196	196	241	241	213	213	221	225	123	123
B03.06	71	1	726700	5993900	185	187	229	229	254	248	196	202	241	241	210	213	225	225	123	123
B03.07	71	1	726700	5993900	185	187	226	235	251	251	196	196	241	241	213	213	221	221	123	123
B03.09	71	1	726700	5993900	189	189	220	220	254	254	196	196	241	241	213	213	221	225	123	123
B03.10	71	1	726700	5993900	187	189	232	232	251	254	196	196	241	241	210	213	221	225	123	123
B21.01	72	1	729531	5991665	187	189	226	229	251	254	193	193	241	241	213	213	221	221	123	123
B21.02	72	1	729531	5991665	187	189	229	235	254	254	196	196	241	241	213	213	225	225	123	123
B21.03	72	1	729531	5991665	187	187	229	235	251	254	193	196	241	241	213	213	221	221	123	123
B21.04	72	1	729531	5991665	187	189	232	235	251	254	193	196	241	241	213	213	221	221	122	123
B21.06	72	1	729531	5991665	189	189	220	226	251	251	196	199	241	241	213	213	225	225	122	123
B21.07	72	1	729531	5991665	187	187	232	235	251	254	193	196	241	241	213	213	225	225	123	123
B21.08	72	1	729531	5991665	187	187	229	235	251	251	196	196	241	241	213	213	221	221	123	123
B21.09	72	1	729531	5991665	185	185	229	232	251	254	196	196	241	241	213	213	221	221	123	123
B17.01	73	1	726629	5988396	187	193	229	235	254	248	196	196	241	241	213	213	221	225	123	123
B17.02	73	1	726629	5988396	187	193	235	235	254	254	196	196	241	241	213	213	221	225	123	123
B17.03	73	1	726629	5988396	187	187	232	232	254	254	196	196	241	241	213	213	221	225	123	123
B17.04	73	1	726629	5988396	187	193	235	247	254	248	196	196	241	241	213	213	225	225	123	123
B17.05	73	1	726629	5988396	187	187	235	235	254	248	196	196	241	241	213	213	225	225	123	123
B17.06	73	1	726629	5988396	187	187	235	235	254	254	196	196	241	241	213	213	221	225	123	123
