# Supplementary material for: Environmental Complexity and Biodiversity: The Multi-Layered Evolutionary History of a Log-Dwelling Velvet Worm in Montane Temperate Australia
Source: PLoS One. 2013 Dec 17;8(12):e84559. doi: 10.1371/journal.pone.0084559 (PMC3866147; doi:10.1371/journal.pone.0084559)
Supplement: File S2 — STRUCTURE main parameter file for analysis of File S1. (TXT) [file pone.0084559.s002.txt]

#define OUTFILE Results
#define INFILE project_data
#define NUMINDS 636
#define NUMLOCI 8
#define LABEL 1 
#define POPDATA 1 
#define POPFLAG 1 
#define LOCDATA 1 
#define PHENOTYPE 0 
#define MARKERNAMES 1 
#define MAPDISTANCES 0 
#define ONEROWPERIND 1 
#define PHASEINFO 0 
#define PHASED 0 
#define RECESSIVEALLELES 0 
#define EXTRACOLS 0
#define MISSING -9
#define PLOIDY 2
#define MAXPOPS 1
#define BURNIN 1000000
#define NUMREPS 3000000


#define NOADMIX 0
#define LINKAGE 0
#define USEPOPINFO 0

#define LOCPRIOR 0
#define INFERALPHA 1
#define ALPHA 1.0
#define POPALPHAS 0 
#define UNIFPRIORALPHA 1 
#define ALPHAMAX 10.0
#define ALPHAPROPSD 0.025


#define FREQSCORR 1 
#define ONEFST 0
#define FPRIORMEAN 0.01
#define FPRIORSD 0.05


#define INFERLAMBDA 0 
#define LAMBDA 1.0
#define COMPUTEPROB 1 
#define PFROMPOPFLAGONLY 0 
#define ANCESTDIST 0 
#define STARTATPOPINFO 0 
#define METROFREQ 10


#define UPDATEFREQ 1 
