# Supplementary material for: Environmental Complexity and Biodiversity: The Multi-Layered Evolutionary History of a Log-Dwelling Velvet Worm in Montane Temperate Australia
Source: PLoS One. 2013 Dec 17;8(12):e84559. doi: 10.1371/journal.pone.0084559 (PMC3866147; doi:10.1371/journal.pone.0084559)
Supplement: Table S3 — Distribution of phenotypes by sampling location. (XLS) [file pone.0084559.s005.xls]

## Sheet: Table S3
Table S3. Distrubtion of phenotypes by sampling location. Some sites contain multiple logs (details in Table S1). All eastings and northings are in grid 55H. Catchments are as defined in Sunnucks P, Blacket MJ, Taylor JM, Sands CJ, Ciavaglia SA, et al. (2006) A tale of two flatties: different responses of two terrestrial flatworms to past environmental climatic fluctuations at Tallaganda in monta…
						Phenotype
Site number	Log	Easting	Northing	Catchment	n	111	112	113	114	131	132	211	212	213	214	221	224	231	232	233	234	311	332	334
1	B17	726629	5988396	BR	3	0	0	0	2	0	0	0	0	0	1	0	0	0	0	0	0	0	0	0
2	B21	729531	5991665	BR	17	0	0	0	11	0	0	0	0	0	6	0	0	0	0	0	0	0	0	0
3	B20	726529	5991939	BR	1	0	0	0	1	0	0	0	0	0	0	0	0	0	0	0	0	0	0	0
4	B61	727858	5992500	BR	5	0	1	0	4	0	0	0	0	0	0	0	0	0	0	0	0	0	0	0
5	B23	725560	5993230	BR	6	0	0	0	2	0	0	0	0	0	3	0	0	0	0	0	1	0	0	0
6	B10	728645	5993359	BR	9	0	0	0	9	0	0	0	0	0	0	0	0	0	0	0	0	0	0	0
7	OB62	727751	5993605	BR	8	0	1	0	7	0	0	0	0	0	0	0	0	0	0	0	0	0	0	0
8	B25	724199	5993833	NU	16	0	0	0	16	0	0	0	0	0	0	0	0	0	0	0	0	0	0	0
9	B24	725009	5994296	NU	1	0	0	0	1	0	0	0	0	0	0	0	0	0	0	0	0	0	0	0
10	B34	725669	5995528	NU	6	0	2	0	3	0	0	0	0	0	1	0	0	0	0	0	0	0	0	0
11	B65	725595	5995920	NU	11	0	0	0	10	0	0	0	0	0	1	0	0	0	0	0	0	0	0	0
12	B14	728625	5996050	BR	9	0	0	0	9	0	0	0	0	0	0	0	0	0	0	0	0	0	0	0
13	B12	728699	5997674	BR	4	0	0	0	4	0	0	0	0	0	0	0	0	0	0	0	0	0	0	0
14	B33	726474	5997718	BR	1	0	0	0	1	0	0	0	0	0	0	0	0	0	0	0	0	0	0	0
15	B71	733843	5999788	BR	2	0	0	0	1	0	0	0	0	0	1	0	0	0	0	0	0	0	0	0
16	B70	733852	5999815	BR	3	0	0	0	0	0	0	0	0	0	3	0	0	0	0	0	0	0	0	0
17	B72	732504	6000121	BR	7	0	0	0	1	0	0	0	0	0	6	0	0	0	0	0	0	0	0	0
18	B32	728702	6000603	BR	3	0	2	0	0	0	0	0	1	0	0	0	0	0	0	0	0	0	0	0
19	B73	730662	6000734	BR	1	0	0	0	0	0	0	0	0	0	1	0	0	0	0	0	0	0	0	0
20	B74	728911	6000942	NU	2	0	1	0	0	0	0	0	0	0	1	0	0	0	0	0	0	0	0	0
21	B28	732771	6001915	BR	9	0	5	0	1	0	0	0	0	0	3	0	0	0	0	0	0	0	0	0
22	B83	726252	6002800	NU	23	0	2	0	4	0	0	0	1	0	1	0	3	0	0	0	9	0	0	3
23	B27	730734	6003286	NU	9	0	0	0	7	0	0	0	0	0	2	0	0	0	0	0	0	0	0	0
24	B75	732222	6005808	BR	1	0	0	0	0	0	0	0	0	0	0	0	0	0	0	0	1	0	0	0
25	OPC	728852	6005865	NU	11	0	0	0	0	0	0	0	0	0	0	0	0	0	0	0	6	0	0	5
26	B76	732223	6005866	BR	17	0	0	0	0	0	0	0	1	0	3	0	0	0	0	0	9	0	0	4
27	B35	731797	6006801	BR	6	0	0	0	0	0	0	0	0	0	0	0	0	0	0	0	6	0	0	0
28	B78	731779	6007350	BR	12	0	0	0	0	0	0	0	0	0	0	0	0	0	0	0	9	0	0	3
29	B82	730318	6007481	NU	2	0	0	0	0	0	0	0	0	0	0	0	0	0	0	0	2	0	0	0
30	PEPP	728650	6007900	NU	3	0	0	0	0	0	0	0	0	0	0	0	0	0	0	0	3	0	0	0
31	B79	731538	6008349	NU	17	0	0	0	0	0	0	0	0	0	1	0	0	0	0	0	7	0	0	9
32	B80	731439	6009616	BR	14	0	0	0	0	0	0	0	0	0	0	0	0	0	0	0	13	0	0	1
33	BFR	728100	6010100	NU	1	0	0	0	0	0	0	0	1	0	0	0	0	0	0	0	0	0	0	0
34	B86	725934	6011288	NU	49	0	0	1	11	0	0	0	0	1	5	0	2	0	0	0	23	0	0	6
35	B84	727624	6011672	NU	9	0	0	0	0	0	0	0	0	0	0	0	1	0	0	0	7	0	0	1
36	B88	724618	6012891	NU	13	0	0	1	1	0	0	0	0	1	1	0	3	0	0	0	5	0	0	1
37	BFT	731150	6014550	PSR	17	0	0	0	0	0	0	0	0	0	0	0	0	0	0	0	17	0	0	0
38	C13	739032	6014764	PSR	14	0	0	0	0	0	0	0	0	2	3	0	0	0	0	2	7	0	0	0
39	C01	727060	6015142	NU	14	0	0	0	0	0	0	0	0	0	0	0	0	0	0	0	13	0	0	1
40	B89	726156	6015478	NU	1	0	0	0	0	0	0	0	0	0	0	0	0	0	0	0	1	0	0	0
41	C12	736150	6015726	PSR	4	0	0	0	0	0	0	0	0	0	0	0	0	0	0	0	4	0	0	0
42	C04	727073	6016735	PSR	9	0	0	0	0	0	0	0	0	0	0	0	0	0	0	0	7	0	0	2
43	B98	732532	6017000	PSR	44	0	0	0	0	0	0	0	0	2	1	0	0	0	0	0	37	0	0	4
44	B92	727900	6017107	PSR	4	0	0	0	0	0	0	0	0	0	0	0	0	0	0	0	4	0	0	0
45	C11	734869	6017391	PSR	2	0	0	0	0	0	0	0	0	0	0	0	0	0	0	0	2	0	0	0
46	C15	741696	6017393	PSR	28	0	0	0	0	0	0	0	0	0	4	0	0	0	0	1	23	0	0	0
47	B90	728675	6017661	PSR	3	0	0	0	0	0	0	0	0	0	0	0	0	0	0	0	3	0	0	0
48	B97	732638	6018172	PSR	8	0	0	0	0	0	0	0	0	0	0	0	0	0	0	0	5	0	0	3
49	C10	734762	6018234	PSR	16	0	0	0	0	0	0	0	0	0	0	0	0	0	0	0	14	0	0	2
50	B94	731205	6018981	PSR	8	0	0	0	0	0	0	0	0	0	1	0	0	0	0	0	7	0	0	0
51	B95	731188	6018986	PSR	3	0	0	0	0	0	0	0	0	0	0	0	0	0	0	0	3	0	0	0
52	C16	731162	6024105	PSR	6	0	0	0	0	0	0	0	0	0	0	0	0	0	0	0	5	0	0	1
53	C17	731002	6024588	PSR	12	0	0	0	0	0	0	0	0	0	0	0	0	0	0	0	11	0	0	1
54	C08	726169	6024696	ESR-Je	7	0	0	0	0	0	0	0	0	0	0	0	0	0	0	0	7	0	0	0
55	OC08	726169	6024696	ESR-Je	6	0	0	0	0	0	0	0	0	0	1	0	0	0	0	0	3	0	0	2
56	J05	725685	6025408	ESR-Je	19	1	0	0	0	0	0	1	0	0	0	0	0	0	0	0	15	0	0	2
57	B39	727444	6027676	ESR-Je	20	0	0	0	0	0	0	0	0	0	4	0	0	0	0	0	13	0	0	3
58	B38	724810	6028592	ESR-Je	4	0	0	0	0	0	0	0	0	0	0	0	0	0	0	0	2	0	0	2
59	W08	729856	6029439	ESR-Je	3	0	0	0	0	0	0	0	0	0	0	0	0	0	0	0	1	0	0	2
60	B40	724513	6030393	ESR-Je	1	0	0	0	0	0	0	0	0	0	0	0	0	0	0	0	1	0	0	0
61	OW07	729696	6030477	ESR-Je	3	0	0	0	0	0	0	0	0	0	0	0	0	0	0	0	2	0	0	1
62	B36	723992	6030822	AR	3	0	0	0	0	0	0	0	0	0	1	0	0	0	0	0	2	0	0	0
63	C18	725373	6031813	AR	17	0	0	0	0	0	0	0	0	0	0	0	1	0	0	0	15	0	0	1
64	C19	726742	6033885	ESR-Je	12	0	0	0	0	0	0	0	0	0	1	0	0	0	0	2	9	0	0	0
65	C20	726464	6036302	AR	14	0	0	0	0	0	0	0	0	0	0	0	4	0	0	0	9	0	0	1
66	B57	723821	6038704	AR	5	0	0	0	0	0	0	0	0	0	0	0	0	0	0	1	4	0	0	0
67	C21	727520	6039756	AR	24	0	0	0	0	0	0	0	0	0	2	0	0	0	0	0	18	0	0	4
68	T100	729789	6040942	ESR-Je	7	0	1	0	1	0	0	0	0	0	2	0	0	0	2	0	1	0	0	0
69	W05	729733	6041910	ESR-Je	7	1	1	0	1	0	0	1	1	0	1	0	0	0	0	0	1	0	0	0
70	SH05	729453	6047421	ESR-Ba	52	1	17	0	5	0	0	0	15	0	5	0	0	0	0	0	7	0	0	2
71	SH09	728909	6049656	ESR-Ba	33	1	21	0	4	0	0	0	4	0	2	0	0	0	0	0	1	0	0	0
72	J17	727232	6051641	ESR-Ba	2	0	2	0	0	0	0	0	0	0	0	0	0	0	0	0	0	0	0	0
73	R02	727500	6052100	ESR-Ba	2	0	0	0	0	0	0	0	0	0	0	0	0	0	0	0	0	0	0	2
74	SH01	727953	6053064	ESR-Ba	89	6	29	0	45	0	0	0	6	0	3	0	0	0	0	0	0	0	0	0
75	D05	727909	6053519	ESR-Ba	1	0	0	0	1	0	0	0	0	0	0	0	0	0	0	0	0	0	0	0
76	VM01	726479	6053627	ESR-Ba	2	1	0	0	0	0	0	0	0	0	1	0	0	0	0	0	0	0	0	0
77	SH10	728265	6053964	ESR-Ba	22	3	6	0	10	0	0	1	0	0	2	0	0	0	0	0	0	0	0	0
78	W01	727809	6054072	ESR-Ba	40	6	19	0	8	0	0	0	3	0	3	0	0	0	0	0	1	0	0	0
79	C36	729549	6066742	ESR-Ba	7	2	2	0	3	0	0	0	0	0	0	0	0	0	0	0	0	0	0	0
80	J22	737614	6068214	ESR-Ba	2	2	0	0	0	0	0	0	0	0	0	0	0	0	0	0	0	0	0	0
81	C24	730660	6068381	ML	43	37	1	0	0	0	0	0	0	0	1	0	0	1	1	0	0	1	0	1
82	J29	733874	6070844	HCR	3	1	1	0	0	0	0	0	0	0	0	0	0	0	0	0	0	0	0	1
83	C33	738497	6071151	HCR	23	5	8	0	6	0	0	0	1	0	2	0	0	0	0	0	0	0	1	0
84	J26	732380	6071780	HCR	3	3	0	0	0	0	0	0	0	0	0	0	0	0	0	0	0	0	0	0
85	J27	733706	6072224	HCR	2	0	1	0	1	0	0	0	0	0	0	0	0	0	0	0	0	0	0	0
86	C32	738413	6072888	HCR	14	0	7	0	3	0	1	1	0	0	0	1	0	1	0	0	0	0	0	0
87	C38	731305	6074312	HCR	6	5	1	0	0	0	0	0	0	0	0	0	0	0	0	0	0	0	0	0
88	C40	730600	6074800	HCR	3	3	0	0	0	0	0	0	0	0	0	0	0	0	0	0	0	0	0	0
88	OC39	730600	6074800	HCR	6	3	3	0	0	0	0	0	0	0	0	0	0	0	0	0	0	0	0	0
89	C29	738293	6076446	HCR	5	2	1	0	0	1	0	1	0	0	0	0	0	0	0	0	0	0	0	0
90	J25	730536	6076675	HCR	3	2	0	0	1	0	0	0	0	0	0	0	0	0	0	0	0	0	0	0
91	C28	739186	6076927	HCR	9	6	2	0	0	0	0	0	0	0	0	1	0	0	0	0	0	0	0	0
92	C42	731714	6082735	HCR	2	0	2	0	0	0	0	0	0	0	0	0	0	0	0	0	0	0	0	0
