# Supplementary material for: Environmental Complexity and Biodiversity: The Multi-Layered Evolutionary History of a Log-Dwelling Velvet Worm in Montane Temperate Australia
Source: PLoS One. 2013 Dec 17;8(12):e84559. doi: 10.1371/journal.pone.0084559 (PMC3866147; doi:10.1371/journal.pone.0084559)
Supplement: Table S5 — Microsatellite allele frequencies in nuclear genetic groups identified by STRUCTURE. (XLS) [file pone.0084559.s007.xls]

## Sheet: Table S5
Table S5. Microsatellite allele frequencies in nuclear genetic groups identified by STRUCTURE. Calculated at the first and second level of the inferred nuclear hierachy using GENEPOP v4.0.
	Group	1	2	3	1-1	1-2	2-1	2-2	3-1	3-2	3-3
	a priori region *	-	HCR	ESR	AR	PSR+BR	-	-	-	-	-
	n	296	117	181	188	79	31	84	32	52	32
Locus	Allele
19	239	0.282	0.906	0	0.215	0.456	1	0.869	0	0	0
	241	0.34	0	0.044	0.497	0.07	0	0	0	0.096	0
	243	0.091	0.094	0.906	0.09	0.089	0	0.131	0.875	0.904	0.969
	245	0.137	0	0.014	0.189	0.025	0	0	0.016	0	0.016
	247	0.132	0	0.036	0.005	0.335	0	0	0.109	0	0.016
	249	0.002	0	0	0.003	0	0	0	0	0	0
	251	0.017	0	0	0	0.025	0	0	0	0	0
29	181	0.005	0	0	0.008	0	0	0	0	0	0
	185	0.137	0.726	0.331	0.186	0	0	1	0.078	0.25	0.484
	187	0.476	0.274	0.663	0.394	0.658	1	0	0.922	0.75	0.484
	189	0.078	0	0	0.037	0.203	0	0	0	0	0
	191	0.106	0	0	0.162	0	0	0	0	0	0
	193	0.029	0	0	0.032	0.025	0	0	0	0	0
	195	0.166	0	0.003	0.178	0.114	0	0	0	0	0.016
	197	0.003	0	0.003	0.003	0	0	0	0	0	0.016
39	217	0	0.953	0	0	0	1	0.946	0	0	0
	218	0	0.009	0	0	0	0	0	0	0	0
	220	0.1	0.03	0.627	0.149	0	0	0.042	0.453	0.76	0.594
	223	0.008	0	0.011	0.011	0	0	0	0	0	0.063
	226	0.162	0.004	0.282	0.223	0.013	0	0.006	0.469	0.24	0.297
	229	0.198	0	0.072	0.285	0	0	0	0.047	0	0.031
	232	0.091	0.004	0.006	0.125	0	0	0.006	0.031	0	0
	235	0.299	0	0.003	0.16	0.646	0	0	0	0	0.016
	238	0.057	0	0	0.037	0.089	0	0	0	0	0
	241	0.029	0	0	0	0.108	0	0	0	0	0
	244	0.007	0	0	0.005	0.013	0	0	0	0	0
	247	0.047	0	0	0.005	0.127	0	0	0	0	0
	250	0.002	0	0	0	0.006	0	0	0	0	0
57	242	0.002	0	0	0.003	0	0	0	0	0	0
	245	0.005	0	0	0.005	0.006	0	0	0	0	0
	248	0.035	0	0.003	0.016	0.044	0	0	0	0	0
	251	0.15	0.051	0.091	0.178	0.057	0.081	0.042	0	0	0.422
	254	0.245	0.697	0.309	0.343	0.032	0	0.946	0	0.529	0.375
	257	0.172	0.235	0.285	0.247	0	0.887	0	0.016	0.471	0.125
	260	0.36	0	0.304	0.165	0.854	0	0	0.984	0	0.063
	263	0.022	0	0.008	0.029	0.006	0	0	0	0	0.016
	266	0.008	0	0	0.013	0	0	0	0	0	0
	269	0	0.017	0	0	0	0.032	0.012	0	0	0
62	210	0.019	0	0	0.013	0.038	0	0	0	0	0
	213	0.904	0.004	0.215	0.92	0.861	0.016	0	0.219	0	0.406
	216	0.064	0.004	0.373	0.061	0.063	0.016	0	0.484	0.567	0.047
	219	0.014	0.991	0.412	0.005	0.038	0.968	1	0.297	0.433	0.547
64	187	0.034	0	0	0.053	0	0	0	0	0	0
	190	0.132	0	0.127	0.005	0.462	0	0	0.031	0.106	0.297
	193	0.16	0.03	0.26	0.162	0.114	0	0.042	0.25	0.24	0.281
	196	0.262	0.017	0.028	0.356	0.025	0.065	0	0	0	0.031
	199	0.093	0.654	0.392	0.114	0	0.581	0.679	0.672	0.462	0.141
	202	0.088	0.056	0	0.128	0.019	0.048	0.06	0	0	0
	205	0.149	0.239	0.188	0.104	0.266	0.29	0.22	0.047	0.192	0.234
	208	0.046	0.004	0.006	0.053	0.032	0.016	0	0	0	0.016
	211	0.034	0	0	0.021	0.076	0	0	0	0	0
	214	0.002	0	0	0.003	0	0	0	0	0	0
	221	0.002	0	0	0	0.006	0	0	0	0	0
p06new	211	0.002	0.094	0	0	0	0.129	0.071	0	0	0
	219	0	0.205	0	0	0	0	0.286	0	0	0
	221	0.659	0.701	1	0.479	1	0.871	0.643	1	1	1
	225	0.34	0	0	0.521	0	0	0	0	0	0
p17low	118	0.041	0	0.746	0.043	0.044	0	0	0.734	0.99	0.594
	122	0.456	0	0.238	0.237	0.873	0	0	0.266	0.01	0.375
	123	0.503	1	0.017	0.721	0.082	1	1	0	0	0.031
* Some identified genetic groups were composed on individuals whose spatial distributions corresponded approximately to 5 a priori regions. Where appropriate the a apriori region is given.
